# Supplementary material for: Stool metabolome-microbiota evaluation among children and adolescents with obesity, overweight, and normal-weight using 1H NMR and 16S rRNA gene profiling
Source: PLoS One. 2021 Mar 25;16(3):e0247378. doi: 10.1371/journal.pone.0247378 (PMC7993802; doi:10.1371/journal.pone.0247378)
Supplement: S1 Table — T1 and T2 refer to one and two days prior to the sampling date. The kcal amount is per the entire day. (XLSX) [file pone.0247378.s001.xlsx]

## Sheet: Sheet1
SampleID	Category	Collect_Date	Gender	Age	BMI	BMI_Z_score	T1energykcal	T1-%protein	T1-%fats	T1-%carb	T2energykcal	T2-%protein	T2-%fats	T2-%carb
S01	OW	2018-08-31	M	14	28.1	1.89	1439.3	21.8811	14.0105	64.1084	1712	32.8133	7.57033	59.6164
S02	OB	2018-08-29	M	16	34.1	2.35	1839.7	21.5778	21.138	57.2842	1733.7	17.9173	14.2741	67.8086
S03	N	2018-08-28	F	16	18.7	-0.68	2367.4	19.9704	14.3134	65.7162	2666.29	18.9145	12.7193	68.3662
S04	N	2018-08-29	M	13	21.4	0.89	2219.43	21.0084	20.4266	58.565	2050	17.4267	13.4853	69.0879
S05	OW	2018-08-22	M	15	25.9	1.48	1893.9	16.1575	15.6274	68.2151	1855.2	17.3223	10.6523	72.0254
S06	N	2018-08-29	M	11	16.4	-0.44	2234.43	18.8089	18.3835	62.8077	2050	17.4267	13.4853	69.0879
S07	N	2018-08-29	M	14	21.5	0.71	2219.43	21.0084	20.4266	58.565	2050	17.4267	13.4853	69.0879
S08	N	2018-08-25	F	9	14.8	-0.88	2999.29	17.94	25.8749	56.1851	2581.07	26.9471	12.1224	60.9305
S09	OW	2018-08-29	M	11	23.2	1.61	1553.6	21.0084	20.4266	58.565	1435	17.4267	13.4853	69.0879
S10	N	2018-08-28	F	9	18.7	0.86	2333	16.2278	13.4803	70.2919	2116.43	16.3636	11.3097	72.3267
S11	OB	2018-08-30	M	8	24.3	2.26	1508	22.1471	8.70588	69.1471	1553.6	21.0084	20.4266	58.565
S12	OW	2018-08-21	M	9	18.9	1.07	1557.7	16.9531	10.7486	72.2983	1500.2	22.4457	17.3208	60.2335
S13	N	2018-08-22	M	9	18	0.8	2232.57	16.3899	16.1132	67.4969	2140.71	17.5199	15.2941	67.186
S14	N	2018-08-19	F	12	18	-0.07	2174	19.7947	17.6452	62.5602	2044.57	20.6284	17.7596	61.612
S15	OW	2018-07-25	M	15	24.6	1.24
S16	N	2018-07-25	M	12	20.9	0.98	1434.83	16.9956	14.8333	68.1711	1986.26	13.6458	17.5466	68.8077
S17	N	2018-07-25	F	9	14.8	-0.89	2281.96	15.4785	23.4298	61.0917	1389.44	6.62945	24.4189	68.9516
S18	OW	2018-08-19	F	13	26	1.59	1521.8	19.7947	17.6452	62.5602	1257.5	24.0699	21.6781	54.2521
S19	N	2018-08-16	M	12	15.8	-1.14	2211	19.4413	8.23831	72.3204	2130.86	21.9818	13.5466	64.4716
S20	OB	2018-08-20	F	9	26.8	2.26	1500.2	22.4457	17.3208	60.2335	1521.8	19.7947	17.6452	62.5602
S21	OB	2018-08-21	M	8	22.8	2.08	1557.7	16.9531	10.7486	72.2983	1500.2	22.4457	17.3208	60.2335
S22	OW	2018-08-13	F	13	26.7	1.68	1540.6	19.3452	21.8915	58.7632	1450.5	22.773	20.5546	56.6724
S23	OB	2018-08-14	F	8	28.1	2.51	1530.3	20.2284	11.9928	67.7788	1540.6	19.3452	21.8915	58.7632
S24	N	2018-08-13	F	10	16.4	-0.27	2314.1	17.7857	20.1063	62.108	1642.8	19.558	15.1796	65.2624
S25	OW	2018-08-17	F	9	24	1.92	1603.5	19.0303	17.1818	63.7879	1557.6	19.4999	12.7419	67.7583
S26	OW	2018-08-15	F	8	20.7	1.6	1626.3	20.7558	16.0319	63.2123	1530.3	20.2284	11.9928	67.7788
S27	OB	2018-08-13	M	8	30.2	2.66	1540.6	19.3452	21.8915	58.7632	1450.5	22.773	20.5546	56.6724
S28	OW	2018-08-15	M	12	23.8	1.56	1626.3	20.7558	16.0319	63.2123	1530.3	20.2284	11.9928	67.7788
S29	OB	2018-08-13	M	12	29.9	2.22	1540.6	19.3452	21.8915	58.7632	1450.5	22.773	20.5546	56.6724
S30	OW	2018-07-21	F	10	20.5	1.13	1130.51	22.4135	18.2881	59.2984	1626.81	17.4514	15.333	67.2156
S31	OB	2018-07-21	F	8	23.9	2.13	1130.51	22.0304	19.6847	58.2849	1638.31	17.4483	15.0323	67.5194
S32	OW	2018-09-19	F	10	20.2	1.05	1666.1	18.4316	15.3692	66.1992	1550.7	18.6412	8.53554	72.8233
S33	OW	2018-08-13	F	11	26.2	1.89	1540.6	19.3452	21.8915	58.7632	1450.5	22.773	20.5546	56.6724
S34	OB	2018-08-15	F	8	29.2	2.58	1626.3	20.7558	16.0319	63.2123	1530.3	20.2284	11.9928	67.7788
S35	OB	2018-08-13	F	10	26.4	2.06	1540.6	19.3452	21.8915	58.7632	1450.5	22.773	20.5546	56.6724
S36	OW	2018-08-13	F	14	29.8	1.9	1540.6	19.3452	21.8915	58.7632	1450.5	22.773	20.5546	56.6724
S37	N	2018-08-16	F	8	18.1	0.93	2211	19.4413	8.23831	72.3204	2091.24	21.2428	12.9648	65.7924
S38	OW	2018-09-19	F	10	21.2	1.28	1666.1	18.4316	15.3692	66.1992	1550.7	18.6412	8.53554	72.8233
S39	OB	2018-09-19	F	10	37.9	2.76	1666.1	18.4316	15.3692	66.1992	1550.7	18.6412	8.53554	72.8233
S40	OW	2018-09-19	F	12	25.8	1.69	1666.1	18.4316	15.3692	66.1992	1550.7	18.6412	8.53554	72.8233
S41	OB	2018-09-19	F	9	35.2	2.76	1666.1	18.4316	15.3692	66.1992	1550.7	18.6412	8.53554	72.8233
S42	OB	2018-09-19	M	10	31.1	2.46	1666.1	18.4316	15.3692	66.1992	1550.7	18.6412	8.53554	72.8233
S43	OB	2018-09-20	M	13	35.3	2.49	1530	15.936	17.92	66.144	1666.1	18.4316	15.3692	66.1992
S44	OW	2018-08-15	F	9	21.2	1.5	1626.3	20.7558	16.0319	63.2123	1530.3	20.2284	11.9928	67.7788
S45	N	2018-08-13	F	13	22.5	1	2314.1	17.7857	20.1063	62.108	1642.8	19.558	15.1796	65.2624
S46	OB	2018-09-21	F	12	32.3	2.31	1569.3	17.2253	17.4115	65.3631	1530	15.936	17.92	66.144
S47	N	2018-09-20	F	13	17.1	-0.7	1829.24	20.1252	21.6681	58.2068	2094.47	19.433	18.1444	62.4226
S48	OB	2018-09-21	M	12	31.2	2.31	1569.3	17.2253	17.4115	65.3631	1530	15.936	17.92	66.144
S49	OB	2018-09-20	M	12	27.5	2.02	1530	15.936	17.92	66.144	1666.1	18.4316	15.3692	66.1992
S50	OB		M	13	35.5	2.5
S51	OB	2018-09-19	M	13	31.6	2.27	1666.1	18.4316	15.3692	66.1992	1550.7	18.6412	8.53554	72.8233
S52	N	2018-09-25	M	7	15.7	-0.01	2221	18.0141	15.5856	66.4002	2381.43	17.9854	17.3431	64.6715
